# Supplementary material for: Hitchhiking Robots: A Collaborative Approach for Efficient Multi-Robot Navigation in Indoor Environments
Source: Sensors (Basel). 2017 Aug 15;17(8):1878. doi: 10.3390/s17081878 (PMC5579880; doi:10.3390/s17081878)
Supplement: Supplementary file 1 [file sensors-17-01878-s001.zip]

Archive with 1 entries (1 files):
- sensors-207238-supplementray.mp4
